# Supplementary material for: An aldehyde dehydrogenase gene, GhALDH7B4_A06, positively regulates fiber strength in upland cotton (Gossypium hirsutum L.)
Source: Front Plant Sci. 2024 Apr 26;15:1377682. doi: 10.3389/fpls.2024.1377682 (PMC11082362; doi:10.3389/fpls.2024.1377682)
Supplement: Supplementary file 2 [file Table_1.xlsx]

## Sheet: Table S1
Table S1 Primers used in the study
gene_ID	Forward primer	Reverse primer	Purpose
GhALDH7B4_A06	ATGGGTTTTTCAAGGAAAGAGTACG	CTAGCCGAAATTGATTCCTTGGGC	gene clone
GhALDH7B4_D06	ATGGGTTTTTCAAGGAAAGAGTACG	CTAGCCGAAATTGATTCCTTGTGC	gene clone
GhALDH7B4_A06‑S	GCATTAATCTGGTTTCATTCACGGG	CTTTAACAACATCGGCATCCGG	genotyping
GhALDH7B4-qRT	CAGCTTGGCCACCTTGTTTC	ACCCACAGCAAAGTCACACA	qRT-PCR
histone3-qRT	TCAAGACTGATTTGCGTTTCCA	GCGCAAAGGTTGGTGTCTTC	qRT-PCR
TUB2-qRT	ATCCGTGAAGAGTACCCAGAT	AAGAACCATGCACTCATCAGC	qRT-PCR
CLCrVA-GhALDH7B4	atggcatgcctgcagactagtTGGCAATTTGGGATGTTTTGT	ttcactagacctaggggcgcgccTGAACTTCCCCAATTCCTTCG	VIGS
GhALDH7B4_A06‑OE	tggagagaacacgggggactttgcaacATGGGTTTTTCAAGGAAAGAGTACGAG	cagtactgaagacagagctagttacaCTAGCCGAAATTGATTCCTTGGGC	OE

## Sheet: Table S2
Table S2 Summary of the SLAF tag and SNP marker on chromosomes
chromosome ID	SLAF number	SNP number
chrA01	13012	5989
chrA02	11062	3314
chrA03	12528	3873
chrA04	7987	2414
chrA05	11242	4308
chrA06	13033	4044
chrA07	10018	3250
chrA08	12885	14693
chrA09	9378	4442
chrA10	12661	4077
chrA11	11554	3109
chrA12	11219	3644
chrA13	10279	6244
chrD01	8067	2810
chrD02	8641	2875
chrD03	5797	1298
chrD04	6658	1307
chrD05	7212	2584
chrD06	8288	2618
chrD07	6947	2412
chrD08	8509	3419
chrD09	6437	1552
chrD10	7991	2337
chrD11	8139	2020
chrD12	7539	2484
chrD13	7492	2256
other	63274	32596
Total	307849	125969

## Sheet: Table S3
Table S3 Statistics of the sequencing data for the four DNA libraries
Parents /Generation	Total_reads	Clean_Reads	Mapped(%)	Q30（%）	GC（%）	SLAF number	Total depth	Average depth
Female parent	12074164	6033546	98.91	89.04	36.31	272923	5494101	20.13
Male parent	18121392	9055587	98.78	89.73	36.3	278684	8327037	29.88
H-bulk	21563426	10775354	99.07	90.47	36	287153	9996322	34.81
L-bulk	20560941	10274410	99.46	90.63	35.94	285648	9578271	33.53

## Sheet: Table S4
Table S4 Statistics of filter SNPs
Classification	SNPs Number
Total	125969
Multiple allele loci	43
Read support <4	83286
Consistent loci between bulks	27372
Filtered SNPs through parents	8510
High quality SNPs	6758

## Sheet: Table S5
Table S5 Candidate genes information involved in the QTL regions mapped by both of Euclidean distance and SNP-index association algorithms
gene_ID	Chromosome	Start Site(bp)	End Site(bp)	Direction	CDS Length(bp)
Gh_A06G1256	A06	90763484	90765170	-	702
Gh_A06G1257	A06	90765222	90768706	-	774
Gh_D06G0603	D06	10255538	10261858	+	2370
Gh_D06G0604	D06	10277329	10282058	+	1944
Gh_D06G0605	D06	10285837	10286853	-	350
Gh_D06G0606	D06	10286977	10287360	+	216
Gh_D06G0607	D06	10298360	10298545	-	186
Gh_D06G0608	D06	10306688	10311983	-	657
Gh_D06G0609	D06	10314384	10316777	-	1542
Gh_D06G0610	D06	10346813	10349388	+	1842
Gh_D06G0611	D06	10381996	10388806	-	1011
Gh_D06G0612	D06	10407890	10408312	+	282
Gh_D06G0613	D06	10409139	10412598	-	2670
Gh_D06G0614	D06	10418160	10419876	+	1254
Gh_D06G0615	D06	10420747	10424446	-	1218
Gh_D06G0616	D06	10491503	10498128	+	2172
Gh_D06G0617	D06	10540276	10546265	-	1839
Gh_D06G0618	D06	10559028	10562131	-	714
Gh_D06G0619	D06	10564916	10565434	+	519
Gh_D06G0620	D06	10567486	10570396	-	480
Gh_D06G0621	D06	10578913	10579083	+	171
Gh_D06G0622	D06	10587297	10589805	-	1059
Gh_D06G0623	D06	10601693	10602172	-	480
Gh_D06G0624	D06	10605823	10606143	-	321
Gh_D06G0625	D06	10649308	10651842	+	642
Gh_D06G0626	D06	10652585	10656773	-	3246
Gh_D06G1089	D06	24488650	24489793	+	480
Gh_D06G1090	D06	24490654	24494032	-	1188
Gh_D06G1091	D06	24530232	24536881	+	2925
Gh_D06G1092	D06	24760682	24761260	+	579
Gh_D06G1093	D06	24797848	24802959	+	1611
Gh_D06G1094	D06	24830095	24830316	-	222
Gh_D06G1095	D06	24836389	24836670	+	282
Gh_D06G1096	D06	24847538	24849337	-	1101
Gh_D06G1097	D06	24851988	24852416	+	429
Gh_D06G1098	D06	24853057	24853842	-	489
Gh_D06G1099	D06	24854029	24854247	+	219
Gh_D06G1100	D06	24859781	24860266	-	486
Gh_D06G1101	D06	24861369	24861650	-	282
Gh_D06G1102	D06	24865017	24865361	+	345
Gh_D06G1103	D06	24924098	24926338	+	540
Gh_D06G1104	D06	24931917	24937566	+	1443
Gh_D06G1105	D06	25129419	25136381	+	2202
Gh_D06G1106	D06	25171522	25174202	-	318
Gh_D06G1107	D06	25205391	25207648	-	360
Gh_D06G1108	D06	25221030	25224605	+	1011
Gh_D06G1109	D06	25229179	25229679	-	501
Gh_D06G1110	D06	25259949	25260872	+	552
Gh_D06G1111	D06	25405786	25410574	+	2148
Gh_D06G1112	D06	25411897	25414791	+	2013
Gh_D06G1113	D06	25415590	25424220	-	2658
Gh_D06G1114	D06	25658996	25659881	-	846
Gh_D06G1115	D06	25672539	25672819	-	192
Gh_D06G1116	D06	25690201	25690836	+	174
Gh_D06G1117	D06	25690840	25691633	+	381
Gh_D06G1118	D06	25695186	25696424	-	1239
Gh_D06G1119	D06	25903060	25904737	+	441
Gh_D06G1120	D06	25906588	25908561	+	744
Gh_D06G1121	D06	25910270	25911911	+	1053
Gh_D06G1122	D06	25969253	25969705	-	453
Gh_D06G1123	D06	25982835	25983077	+	243
Gh_D06G1124	D06	26028294	26028690	-	195
Gh_D06G1125	D06	26047997	26048788	+	699
Gh_D06G1126	D06	26071352	26072399	+	528
Gh_D06G1127	D06	26073441	26077039	-	2847
Gh_D06G1128	D06	26088412	26088813	+	402
Gh_D06G1129	D06	26090536	26091495	+	336
Gh_D06G1130	D06	26092709	26092957	-	249
Gh_D06G1131	D06	26106030	26106578	+	549
Gh_D06G1132	D06	26159317	26159688	+	372
Gh_D06G1133	D06	26240951	26241169	-	219
Gh_D06G1134	D06	26244488	26246543	+	1659
Gh_D06G1135	D06	26248860	26250104	-	1245
Gh_D06G1136	D06	26252215	26257731	-	2874
Gh_D06G1137	D06	26302852	26304281	-	1008
Gh_D06G1138	D06	26305632	26307196	-	936
Gh_D06G1139	D06	26308744	26314297	-	2082
Gh_D06G1140	D06	26330216	26330515	-	300
Gh_D06G1141	D06	26333540	26334412	+	873
Gh_D06G1142	D06	26430540	26431646	+	792
Gh_D06G1143	D06	26432098	26432852	-	402
Gh_D06G1144	D06	26433272	26435080	+	588
Gh_D06G1145	D06	26445874	26448973	+	1380
Gh_D06G1146	D06	26519902	26521524	+	966
Gh_D06G1147	D06	26547072	26547677	+	606
Gh_D06G1148	D06	26547980	26549329	-	981
Gh_D06G1149	D06	26647115	26649362	-	738
Gh_D06G1150	D06	26678385	26679362	-	384
Gh_D06G1151	D06	26709085	26720667	+	2976
Gh_D06G1152	D06	26877704	26879424	-	675
Gh_D06G1153	D06	26981507	26985215	-	969
Gh_D06G1154	D06	27107252	27111302	-	1176
Gh_D06G1155	D06	27157022	27158034	-	606
Gh_D06G1156	D06	27239749	27242664	-	2016
Gh_D06G1157	D06	27249105	27264102	+	3396
Gh_D06G1158	D06	27301081	27303534	-	1350
Gh_D06G1159	D06	27423332	27447291	+	729
Gh_D11G0001	D11	39351	42026	+	933
Gh_D11G0002	D11	79431	91792	+	6180
Gh_D11G0003	D11	96236	97991	+	816
Gh_D11G0004	D11	99294	100689	-	732
Gh_D11G0005	D11	106999	109659	-	1689
Gh_D11G0006	D11	111340	114715	-	2103
Gh_D11G0007	D11	131637	143086	+	2775
Gh_D11G0008	D11	143867	147555	-	1374
Gh_D11G0009	D11	157102	157796	+	621
Gh_D11G0010	D11	158732	160195	-	852
Gh_D11G0011	D11	161114	174077	-	2313
Gh_D11G0012	D11	178545	183570	+	1167
Gh_D11G0013	D11	185386	187174	+	753
Gh_D11G0014	D11	189848	190783	-	156
Gh_D11G0015	D11	192373	199719	-	3693
Gh_D11G0016	D11	202281	204077	-	1140
Gh_D11G0017	D11	211223	214027	-	1173
Gh_D11G0018	D11	215696	217816	+	987
Gh_D11G0019	D11	219435	221576	-	390
Gh_D11G0020	D11	224407	225940	+	699
Gh_D11G0021	D11	227003	227972	-	609
Gh_D11G0022	D11	228460	228708	+	249
Gh_D11G0023	D11	229729	239349	-	3870
Gh_D11G0024	D11	243466	246423	+	1149
Gh_D11G0025	D11	248451	252301	+	2028
Gh_D11G0026	D11	256123	260110	-	1185
Gh_D11G0027	D11	263910	273725	+	1776
Gh_D11G0028	D11	275914	278627	+	1854
Gh_D11G0029	D11	284233	285050	+	738
Gh_D11G0030	D11	287532	287972	+	441
Gh_D11G0031	D11	297471	300837	-	870
Gh_D11G0032	D11	303952	308540	+	1461
Gh_D11G0033	D11	309838	315813	+	1785
Gh_D11G0034	D11	316583	321980	+	1830
Gh_D11G0035	D11	323332	327566	+	2049
Gh_D11G0036	D11	328748	335466	+	1548
Gh_D11G0037	D11	336659	341189	-	987
Gh_D11G0038	D11	342679	345710	-	1533
Gh_D11G0039	D11	346885	347244	+	360
Gh_D11G0040	D11	375859	378226	-	576
Gh_D11G0041	D11	380894	383785	-	1257
Gh_D11G0042	D11	397998	406514	+	3792
Gh_D11G0043	D11	408241	413783	-	1515
Gh_D11G0044	D11	415657	416769	-	576
Gh_D11G0045	D11	418024	426231	+	645
Gh_D11G0046	D11	427962	433187	-	2982
Gh_D11G0047	D11	467788	468477	+	690
Gh_D11G0048	D11	476989	482677	+	1761
Gh_D11G0049	D11	483697	488453	-	1731
Gh_D11G0050	D11	490558	498947	-	3591
Gh_D11G0051	D11	502266	504147	+	1776
Gh_D11G0052	D11	505438	506211	-	468
Gh_D11G0053	D11	507512	512289	-	987
Gh_D11G0054	D11	513981	514349	-	369
Gh_D11G0055	D11	516229	519614	-	879
Gh_D11G0056	D11	521107	523049	-	1026
Gh_D11G0057	D11	526369	531669	+	1386
Gh_D11G0058	D11	534349	539852	+	1716
Gh_D11G0059	D11	542945	548510	+	2190
Gh_D11G0060	D11	554224	558486	-	2037
Gh_D11G0061	D11	570277	571355	+	987
Gh_D11G0062	D11	589759	590085	+	327
Gh_D11G0063	D11	594890	595744	+	855
Gh_D11G0064	D11	600525	600980	+	456
Gh_D11G0065	D11	602466	602972	-	507
Gh_D11G0066	D11	604493	608058	-	2049
Gh_D11G0067	D11	611299	616901	+	2178
Gh_D11G0068	D11	618637	619659	-	1023
Gh_D11G0069	D11	624436	625952	+	369
Gh_D11G0070	D11	631263	631983	-	636
Gh_D11G0071	D11	653630	653943	-	225
Gh_D11G0072	D11	689661	691046	+	1386
Gh_D11G0073	D11	693345	698918	-	2985
Gh_D11G0074	D11	707469	707895	+	348
Gh_D11G0075	D11	710709	710870	-	162
Gh_D11G0076	D11	715214	715534	+	321
Gh_D11G0077	D11	717437	718840	+	1404
Gh_D11G0078	D11	725180	727014	+	504
Gh_D11G0079	D11	730012	734009	+	2085
Gh_D11G0080	D11	738983	740356	+	1374
Gh_D11G0081	D11	741364	745731	-	630
Gh_D11G0082	D11	756004	761555	-	597
Gh_D11G0083	D11	764147	766206	-	1722
Gh_D11G0084	D11	774503	776280	+	1038
Gh_D11G0085	D11	777837	778505	-	669
Gh_D11G0086	D11	789321	790034	-	714
Gh_D11G0087	D11	800181	801782	+	1602
Gh_D11G0088	D11	811795	813656	-	981
Gh_D11G0089	D11	850179	854537	+	2478
Gh_D11G0090	D11	856131	857562	-	435
Gh_D11G0091	D11	859869	860168	+	300
Gh_D11G0092	D11	861187	861968	-	522
Gh_D11G0093	D11	870290	871374	-	981
Gh_D11G0094	D11	902206	903494	+	846
Gh_D11G0095	D11	907125	920788	-	3936
Gh_D11G0096	D11	925325	927480	+	1116
Gh_D11G0097	D11	932929	934621	+	1368
Gh_D11G0098	D11	935104	937566	-	1443
Gh_D11G0099	D11	940092	942596	-	1530
Gh_D11G0100	D11	949799	949987	-	189
Gh_D11G0101	D11	954203	957086	-	1497
Gh_D11G0102	D11	965679	967371	-	1368
Gh_D11G0103	D11	969282	971360	-	1014
Gh_D11G0104	D11	972856	974211	-	1356
Gh_D11G0105	D11	979635	980576	-	942
Gh_D11G0106	D11	983394	983615	-	222
Gh_D11G0107	D11	988698	991050	+	909
Gh_D11G0108	D11	1007203	1009080	+	1878
Gh_D11G0109	D11	1017269	1019385	-	1392
Gh_D11G0110	D11	1019993	1020625	-	555
Gh_D11G0111	D11	1024063	1024647	-	585
Gh_D11G0112	D11	1026917	1030232	-	678
Gh_D11G0113	D11	1031230	1035900	-	1872
Gh_D11G0114	D11	1039267	1042650	+	1434
Gh_D11G0115	D11	1043058	1046944	-	963
Gh_D11G0116	D11	1049535	1053547	+	1809
Gh_D11G0117	D11	1054902	1057192	-	903
Gh_D11G0118	D11	1075886	1077252	+	1050
Gh_D11G0119	D11	1137276	1138522	+	501
Gh_D11G0120	D11	1141405	1143619	+	510
Gh_D11G0121	D11	1145045	1147243	+	756
Gh_D11G0122	D11	1148629	1153663	-	2457
Gh_D11G0123	D11	1172445	1173318	+	576
Gh_D11G0124	D11	1174765	1177647	+	1650
Gh_D11G0125	D11	1181990	1182744	-	681
Gh_D11G0126	D11	1185340	1186312	-	810
Gh_D11G0127	D11	1192919	1194475	-	1557
Gh_D11G0128	D11	1195552	1201612	-	4362
Gh_D11G0129	D11	1204732	1207245	+	1038
Gh_D11G0130	D11	1208750	1210707	-	666
Gh_D11G0131	D11	1211836	1214022	+	447
Gh_D11G0132	D11	1214856	1216523	-	1005
Gh_D11G0133	D11	1219139	1222107	-	1119
Gh_D11G0134	D11	1222852	1223202	-	351
Gh_D11G0135	D11	1223532	1230502	-	528
Gh_D11G0136	D11	1238389	1244572	+	3537
Gh_D11G0137	D11	1247023	1253043	+	2739
Gh_D11G0138	D11	1254165	1256230	-	843
Gh_D11G0139	D11	1286992	1290087	+	1821
Gh_D11G0140	D11	1292324	1294756	-	663
Gh_D11G0141	D11	1310346	1312253	+	1908
Gh_D11G0142	D11	1313036	1314949	-	1011
Gh_D11G0143	D11	1316205	1326415	-	4770
Gh_D11G0144	D11	1329636	1329920	+	285
Gh_D11G0145	D11	1332010	1333971	-	321

## Sheet: Table S6 
Table S6 SSR markers physical location information near the QTL regions on chromosome A06
SSR marker	Chromosome	Start Site(bp)	End Site(bp)
HAU2119	A06	89924397	89924695
HAU2064	A06	95038423	95038554
HAU2349	scaffold1269_A06	23381	23536
HAU2888	A06	100091511	100091822

## Sheet: Table S7 
Table S7 The CDS and amino acid sequence of GhALDH7B4_A06 and GhALDH7B4_D06
CDS sequence as follows:
>GhALDH7B4_A06O
ATGGGTTTTTCAAGGAAAGAGTACGAGTTCTTGAGCGAGATCGGATTGAGTTCTGGCAATTTGGGATGTTTTGTGAATGGCACCTGGAAAGGAAGTGGCCCTGTGGTTTCTACTCTTAATCCTGCCAATAATCAGAAAATTGCCGAAGTTAGTGAGGCTTCCATCCAAGACTATGAGGAAGGGATGCAAGCTTGCAGTGAAGCAGCAAAGATTTGGATGCAGGTTCCAGCCCCTAAGAGAGGTGACATAGTTCGACAAATAGGTGATGCATTGAGATCCAAACTACAGCAGCTTGGCCACCTTGTTTCTCTTGAGATGGGAAAAATTCTTCCCGAAGGAATTGGGGAAGTTCAAGAAATCATTGACATGTGTGACTTTGCTGTGGGTTTAAGCAGGCAA…
>GhALDH7B4_A06S
ATGGGTTTTTCAAGGAAAGAGTACGAGTTCTTGAGCGAGATCGGATTGAGTTCTGGCAATTTGGGATGTTTTGTGAATGGCACCTGGAAAGGAAGTGGCCCTGTGGTTTCTACTCTTAATCCTGCCAATAATCAGAAAATTGCCGAAGTTAGTGAGGCTTCCATCCAAGACTATGAGGAAGGGATGCAAGCTTGCAGTGAAGCAGCAAAGATTTGGATGCAGGTTCCAGCCCCTAAGAGAGGTGACATAGTTCGACAAATAGGTGATGCATTGAGATCCAAACTACAGCAGCTTGGCCACCTTGTTTCTCTTGAGATGGGAAAAATTCTTCCCGAAGGAATTGGGGAAGTTCAAGAAATCATTGACATGTGTGACTTTGCTGTGGGTTTAAGCAGGCAA…
>GhALDH7B4_D06
ATGGGTTTTTCAAGGAAAGAGTACGAGTTCTTGAGCGAGATCGGATTGAGTTCTGGCAATTTGGGATGTTTTGTGAATGGCACCTGGAAAGGAAGTGGCCCTGTGGTTTCTACTCTTAATCCTGCCCATAATCAGAAAATTGCCGAAGTTAGTGAGGCTTCCATCCAAGACTATGAGGAAGGGATGCAAGCTTGCAGTGAAGCAGCAAAGATTTGGATGCAGGTTCCAGCCCCTAAGAGAGGTGACATAGTTCGACAAATAGGTGATGCATTGAGATCCAAACTACAGCAGCTTGGCCGCCTTGTTTCTCTTGAGATGGGAAAAATTCTTCCCGAAGGAATTGGGGAAGTTCAAGAAATCATTGACATGTGTGACTTTGCTGTGGGTTTAAGCAGGCAA…
Amino acid sequence as follows:
>GhALDH7B4_A06O
MGFSRKEYEFLSEIGLSSGNLGCFVNGTWKGSGPVVSTLNPANNQKIAEVSEASIQDYEEGMQACSEAAKIWMQVPAPKRGDIVRQIGDALRSKLQQLGHLVSLEMGKILPEGIGEVQEIIDMCDFAVGLSRQLNGSVIPSERPNHMMLEMWNPLGIVGVITAFNFPCAVLGWNACIALVCGNCVVWKGAPTTPLVTIAMTKLVAEVLEKNNLPGAIFTSFCGGAEIGEAIAKDRRINLVSFTGSSKVGVKVQQTVNERFGKCLLELSGNNAIIVMDDTDIKLAVRSVLFAAVGTAGQRCTTCRRLLLHESIYRTVVDQLLDVYKQVKIGDPLEKGTLLGPLHTSSSRKNFEKGIEIIKSQGGKILTGGGIIESEGNFVQPTIVEISPDADVVKEELFA…
>GhALDH7B4_A06S
MGFSRKEYEFLSEIGLSSGNLGCFVNGTWKGSGPVVSTLNPANNQKIAEVSEASIQDYEEGMQACSEAAKIWMQVPAPKRGDIVRQIGDALRSKLQQLGHLVSLEMGKILPEGIGEVQEIIDMCDFAVGLSRQLNGSVIPSERPNHMMLEMWNPLGIVGVITAFNFPCAVLGWNACIALVCGNCVVWKGAPTTPLVTIAMTKLVAEVLEKNNLPGAIFTSFCGGAEIGEAIAKDRRINLVSFTGSSKVGVKVQQTVN
>GhALDH7B4_D06
MGFSRKEYEFLSEIGLSSGNLGCFVNGTWKGSGPVVSTLNPAHNQKIAEVSEASIQDYEEGMQACSEAAKIWMQVPAPKRGDIVRQIGDALRSKLQQLGRLVSLEMGKILPEGIGEVQEIIDMCDFAVGLSRQLNGSVIPSERPNHMMLEMWNPLGIVGVITAFNFPCAVLGWNACIALVCGNCVVWKGAPTTPLVTIATTKLVAEVLEKNNLPGAIFTSFCGGAEIGEAIAKDRRINLVSFTGSSKVGVKVQQTVNERFGKCLLELSGNNAIIVMDDADIKLAVRSVLFAAVGTAGQRCTTCRRLLLHESIYRTVVDQLLDVYKQVKIGDPLEKGTLLGPLHTSSSRKNFEKGIEIIKSQGGKILTGGGIIESEGNFVQPTIVEISPDANVVKEELFA…
